# Supplementary material for: New Deoxyenhygrolides from Plesiocystis pacifica Provide Insights into Butenolide Core Biosynthesis
Source: Mar Drugs. 2022 Jan 14;20(1):72. doi: 10.3390/md20010072 (PMC8777810; doi:10.3390/md20010072)
Supplement: Supplementary file 1 [file marinedrugs-20-00072-s001.zip]

Archive with 1 entries (1 files):
- marinedrugs-1546166-supplementary.pdf
